# Supplementary material for: Treating intrusive memories after trauma in healthcare workers: a Bayesian adaptive randomised trial developing an imagery-competing task intervention
Source: Mol Psychiatry. 2023 Apr 26;28(7):2985–94. doi: 10.1038/s41380-023-02062-7 (PMC10131522; doi:10.1038/s41380-023-02062-7)
Supplement: Supplementary file 11 — Supplementary Table 1: Baseline Characteristics and Number of Traumatic Events Data Summaries. [file 41380_2023_2062_MOESM11_ESM.xlsx]

## Sheet: Supplementary Table 1
	Delayed arm			Immediate arm
	(n=43)			(n=43)
Demographics
	Mean	SD		Mean	SD
Age (years)	39.9	9.85		37.4	9.83
	n	%		n	%
Gender
Woman	35	0.814		34	0.791
Man	7	0.163		8	0.186
Transwoman	0	0		0	0
Transman	0	0		0	0
Gender-variant/non-binary	0	0		0	0
Other Identity	0	0		0	0
Prefer not to answer	0	0		0	0
Missing	1	0.023		1	0.023
Highest level of education
Secondary school (to age 16)	1	0.023		0	0
Sixth form or equivalent (to age 18)	1	0.023		3	0.07
Bachelor's degree or equivalent	23	0.535		24	0.558
Master's degree	13	0.302		11	0.256
Doctoral degree	3	0.07		3	0.07
Prefer not to answer	1	0.023		1	0.023
Missing	1	0.023		1	0.023
Ethnicity
White - British	18	0.419		18	0.419
White - Irish	1	0.023		1	0.023
White - Any other White background	14	0.326		9	0.209
Mixed - White and Black Caribbean	0	0		0	0
Mixed - White and Black African	0	0		0	0
Mixed - White and Asian	0	0		0	0
Mixed - Any other mixed background	0	0		2	0.047
Asian - Indian	3	0.07		2	0.047
Asian - Pakistani	0	0		0	0
Asian - Bangladeshi	0	0		0	0
Asian - Any other Asian background	0	0		1	0.023
Black - Caribbean	0	0		0	0
Black - African	1	0.023		1	0.023
Black - Any other Black background	0	0		0	0
Other - Chinese	0	0		0	0
Other - Any other ethnic group	1	0.023		0	0
Other - Traveller	0	0		0	0
Other - Arab	0	0		0	0
Unknown - Not stated	4	0.093		8	0.186
Missing	1	0.023		1	0.023
Marital status
Single	13	0.302		13	0.302
Living apart from partner	0	0		1	0.023
Married or cohabiting	28	0.651		25	0.581
Divorced or separated	1	0.023		3	0.07
Widowed	0	0		0	0
Other	0	0		0	0
Missing	1	0.023		1	0.023
Work and Employment
	Mean	SD		Mean	SD
Workplace
Work time (hours per week)	37.7798	9.20634		37.8929	13.2818
Time as healthcare professional (years)	16.4048	10.7591		12.9524	8.59652
	n	%		n	%
Employment status
Working full time	32	0.744		34	0.791
Working part time	10	0.233		6	0.14
Jobseeking	0	0		0	0
Sick leave	0	0		1	0.023
Student	0	0		0	0
Retired	0	0		0	0
Other	0	0		1	0.023
Missing	1	0.023		1	0.023
NHS Job Role
Allied Health Professionals	1	0.023		3	0.07
Doctors	11	0.256		8	0.186
Health Informatics	1	0.023		0	0
Healthcare Support Worker	1	0.023		2	0.047
Nursing	28	0.651		29	0.674
Other/unknown	1	0.023		0	0
Pharmacy	0	0		1	0.023
Health background
	n	%		n	%
Do you have any current physical health problems e.g. diabetes, heart problems? (yes/no, n = yes)	9	0.209		8	0.186
Have you been treated for/diagnosed with any mental health problems e.g. depression, anxiety, post-traumatic stress disorder? (yes/no, n = yes)	24	0.558		22	0.512
Has anyone in your close family been treated for/diagnosed with any mental health problems? (yes/no, n = yes)	16	0.372		14	0.326
Missing	1	0.023		2	0.047
Experiences of Prior Trauma
	Mean	SD		Mean	SD
How many work-related traumatic events have you experienced/witnessed during COVID-19? Remember: A traumatic event is defined as an event that involved actual or risk of death, serious injury, or sexual violence for you or someone else.”	38.4	80.9		35.9	58
How many traumatic events that were not work-related have you experienced/witnessed during COVID-19 (e.g., serious accident, assault, injury or illness)?	10.2	46.2		4.5	15.6
	n	%		n	%
Which of the following categories best fit the work-related traumatic events that you have experienced or witnessed during COVID-19, of which you have intrusive memories.
A traumatic or tragic death of a patient	40	0.93		38	0.884
A severe or unsuccessful resuscitation	32	0.744		26	0.605
Witnessing events surrounding colleague who has fallen ill or died of COVID-19	18	0.419		19	0.442
Situation where the care of a patient failed or did not go as planned	31	0.721		33	0.767
Threats or violence against healthcare professionals	13	0.302		26	0.605
Event involving sudden increased risk of COVID-19 infection	29	0.674		23	0.535
A traumatic or tragic event where a patient reminded you of yourself, a family member or friend	31	0.721		29	0.674
Event involving extremely distressed/grieving relatives of patients	33	0.767		37	0.86
Being faced with suicide / suicide attempt	18	0.419		14	0.326
Other	2	0.047		5	0.116
Missing	1	0.023		1	0.023
Timeframe of traumas experienced at Baseline
Within the last 24 hours	4	0.093		3	0.07
Within the past month	8	0.186		7	0.163
Between 1-3 months ago	7	0.163		8	0.186
More than 3 months ago	24	0.558		22	0.512
Ongoing exposure to traumatic events is part of my job during the COVID-19 pandemic	37	0.86		33	0.767
Missing	1	0.023		1	0.023
	Mean	SD		Mean	SD
Perceived life threat to someone else	8.3	2.8		9.1	1.4
Perceived life threat to self	5.3	3.4		4.7	3.4
Peritraumatic Distress Inventory Total Score	28.6	9.9		30.5	10.2
Experiences of Ongoing Trauma
	n	%		n	%
Week 4
Have you experienced or witnessed any new work-related traumatic events? (yes/no, n = yes)	19	0.442		11	0.256
How many new work-related traumatic events have you experienced/witnessed?
0	16	0.372		15	0.349
1 - 5	19	0.442		11	0.256
6 - 10	1	0.023		1	0.023
11 - 15	0	0		1	0.023
15+	2	0.047		0	0
How many new traumatic events that were not work-related have you experienced/witnessed?
0	32	0.744		25	0.581
1 - 5	6	0.14		3	0.07
6 - 10	0	0		0	0
11 - 15	0	0		0	0
15+	0	0		0	0
Missing (for all above)	5	0.116		15	0.349
Week 8
Have you experienced or witnessed any new work-related traumatic events? (yes/no, n = yes)	9	0.209		16	0.372
How many new work-related traumatic events have you experienced/witnessed?
0	22	0.5116		14	0.326
1 - 5	7	0.162791		13	0.302
6 - 10	0	0		2	0.047
11 - 15	2	0.0465116		2	0.047
15+	0	0		0	0
How many new traumatic events that were not work-related have you experienced/witnessed?
0	28	0.651		23	0.535
1 - 5	3	0.07		4	0.093
6 - 10	0	0		0	0
11 - 15	0	0		0	0
15+	0	0		0	0
Missing (for all above)	12	0.279		12	0.279
