# Supplementary material for: Treating intrusive memories after trauma in healthcare workers: a Bayesian adaptive randomised trial developing an imagery-competing task intervention
Source: Mol Psychiatry. 2023 Apr 26;28(7):2985–94. doi: 10.1038/s41380-023-02062-7 (PMC10131522; doi:10.1038/s41380-023-02062-7)
Supplement: Supplementary file 12 — Supplementary Table 2: Number of Intrusive Memories Data Summaries. [file 41380_2023_2062_MOESM12_ESM.xlsx]

## Sheet: Supplementary Table 2
Number of Intrusive Memories (IMs)	All participants (n = 75)	Delayed arm (n = 39)	Immediate arm (n = 36)
Baseline Week
Min	3	5	3
Lower Quartile (25%)	9	8	10
Median	14	14	14.5
Mean	17.8	17.1	18.5
SD	14.7	15.8	13.6
Upper Quartile (75%)	20	18.5	21.3
Max	99	99	75
Primary Outcome (Week 4)
Min	0	2	0
Lower Quartile (25%)	1	6	0
Median	5	10	1
Mean	8.41	12.5	4.03
SD	10.8	9.28	10.7
Upper Quartile (75%)	11	16.5	3
Max	61	37	61
Ratio reduction in IMs between Baseline and Week 4
Min	-1.1	-0.783	-1.1
Lower Quartile (25%)	0.12	-0.107	0.764
Median	0.632	0.2	0.933
Mean	0.47	0.182	0.783
SD	0.506	0.394	0.422
Upper Quartile (75%)	0.929	0.509	1
Max	1	0.813	1
