# Supplementary material for: Treating intrusive memories after trauma in healthcare workers: a Bayesian adaptive randomised trial developing an imagery-competing task intervention
Source: Mol Psychiatry. 2023 Apr 26;28(7):2985–94. doi: 10.1038/s41380-023-02062-7 (PMC10131522; doi:10.1038/s41380-023-02062-7)
Supplement: Supplementary file 13 — Supplementary Table 3: Model Summary. [file 41380_2023_2062_MOESM13_ESM.xlsx]

## Sheet: Supplementary Table 3
Parameter	Estimate	Estimated Error	Lower 95% Credible Interval	Upper 95% Credible Interval	Rhat	Bulk ESS	Tail ESS
Intercept	1.92	0.23	1.48	2.38	1	11639	23637
Arm	-1.9	0.29	-2.49	-1.37	1	13842	25773
Baseline	0.02	0.01	0	0.04	1	19943	35506
Standard deviation of random intercept	0.99	0.12	0.78	1.25	1	15625	30961
