# Supplementary material for: Treating intrusive memories after trauma in healthcare workers: a Bayesian adaptive randomised trial developing an imagery-competing task intervention
Source: Mol Psychiatry. 2023 Apr 26;28(7):2985–94. doi: 10.1038/s41380-023-02062-7 (PMC10131522; doi:10.1038/s41380-023-02062-7)
Supplement: Supplementary file 14 — Supplementary Table 4: Bayes Factors. [file 41380_2023_2062_MOESM14_ESM.xlsx]

## Sheet: Supplementary Table 4
Date of Data Transfer	Number of Participants Analysed (Delayed arm, Immediate arm)	Bayes Factors
		Testing for evidence against no benefit of intervention (evidence against no benefit)	Testing for positive treatment effect of the intervention (evidence in favour of positive effect)
2021-11-24	20 (7,13)	59.8	1.27
2021-12-15	23 (9,14)	378	6.44
2021-12-22	29 (13, 16)	2940	33.7
2022-01-05	37 (16,21)	277 000	2340
2022-01-12	41 (17,24)	2 500 000	19 500
	45 (20, 25)	1 590 000	14 700
2022-01-26
2022-05-08	75 (39, 36)	177 000 000	1 250 000
