# Supplementary material for: Treating intrusive memories after trauma in healthcare workers: a Bayesian adaptive randomised trial developing an imagery-competing task intervention
Source: Mol Psychiatry. 2023 Apr 26;28(7):2985–94. doi: 10.1038/s41380-023-02062-7 (PMC10131522; doi:10.1038/s41380-023-02062-7)
Supplement: Supplementary file 15 — Supplementary Table 5: Serious Adverse Events. [file 41380_2023_2062_MOESM15_ESM.xlsx]

## Sheet: Supplementary Table 5
Serious Adverse Events Reported	Delayed arm (n)	Immediate arm (n)	Outcome
Self-Reported Symptom
Admitted to hospital due to a ‘chest infection with reduced foetal movement’	0	1	Participation in the study was paused
Total Number of Serious Adverse Events	0	1
