# Supplementary material for: Treating intrusive memories after trauma in healthcare workers: a Bayesian adaptive randomised trial developing an imagery-competing task intervention
Source: Mol Psychiatry. 2023 Apr 26;28(7):2985–94. doi: 10.1038/s41380-023-02062-7 (PMC10131522; doi:10.1038/s41380-023-02062-7)
Supplement: Supplementary file 16 — Supplementary Table 6: Adverse Events. [file 41380_2023_2062_MOESM16_ESM.xlsx]

## Sheet: Supplementary Table 6
Adverse Events Reported	Delayed arm (n)	Immediate arm (n)
Self-Reported Symptoms
Spinal procedure	1	0
Recent leg surgery	0	1
Deranged bloods	1	0
Joint pain	0	2
Headache	1	0
Worsening of a gynae issue	0	1
Endometriosis	0	1
Breast lump	1	0
Menopause symptoms	1	0
Cardiac issues	1	0
Viral infection (NOS)	1	1
Acute gastro-enteritis	0	1
Chest infection and tonsilitis	0	1
Contracted COVID	4	2
Respiratory virus (NOS)	1	0
Chest infection	1	0
Worsened mental health	1	0
Suicidal ideation	0	1
Responses to Changes to Health and Work questionnaire – Have you received any new treatments?
Propanol	1	1
Fluoxetine	1	0
Anxiety medication (NOS)	1	0
Amitriptyline	1	0
Accessed counselling	1	1
Total Number of Adverse Events	19	13
